# Supplementary material for: Effects of Interactions with Cats in Domestic Environment on the Psychological and Physiological State of Their Owners: Associations among Cortisol, Oxytocin, Heart Rate Variability, and Emotions
Source: Animals (Basel). 2023 Jun 26;13(13):2116. doi: 10.3390/ani13132116 (PMC10340037; doi:10.3390/ani13132116)
Supplement: Supplementary file 1 [file animals-13-02116-s001.zip]

Archive with 1 entries (1 files):
- animals-2372534-supplementary.xlsx
