# Supplementary material for: Effects of Interactions with Cats in Domestic Environment on the Psychological and Physiological State of Their Owners: Associations among Cortisol, Oxytocin, Heart Rate Variability, and Emotions
Source: Animals (Basel). 2023 Jun 26;13(13):2116. doi: 10.3390/ani13132116 (PMC10340037; doi:10.3390/ani13132116)
Supplement: Supplementary file 1 [file animals-13-02116-s001.zip › animals-2372534-supplementary.xlsx]

## Sheet: Table S1. Dataset
	Participant information						Interaction Condition
							Emotion									Heart rate variability																									Hormone
							Vitality level		Stability level		Pleasure level		Arousal level			Mean RR (ms)			Mean HR (beats/min)			SDNN (ms)			RMSSD (ms)			SDNN/RMSSD			LF (ms^2)			HF (ms^2)			LF/HF ratio				Oxytocin		Cortisol			Video analysis
ID	Age	Sex	Number of cats in the house	LAPS			Pre	Post	Pre	Post	Pre	Post	Pre	Post		Pre	Task	Post	Pre	Task	Post	Pre	Task	Post	Pre	Task	Post	Pre	Task	Post	Pre	Task	Post	Pre	Task	Post	Pre	Task	Post		Pre	Post	Pre	Post		Petting	Hugging	Brushing	Feeding
1	44	Female	2	49			3	4	8	10	11	14	-5	-6		968.812	887.088	1030.11	61.9315	67.6371	58.246	22.2841	22.6089	19.1771	19.1766	19.5802	22.3437	1.162	1.17	0.858	148.418	318.955	100.333	112.808	84.4951	146.864	1.3157	4.5649	0.6832		14.59	29.12	0.79	0.22		29	0	0	36
2	44	Male	2	67			-2	-2	8	10	6	8	-10	-12		1030.32	978.461	1131.81	58.2342	61.3633	53.0124	49.9463	47.4173	42.2947	38.4531	36.8028	38.7638	1.299	1.288	1.091	1070.56	901.057	695.376	460.05	337.65	360.329	2.3271	2.64235	1.9298		19.96	22.5	0.85	0.3		83	5	0	0
3	39	Male	1	57			9	7	8	10	17	17	1	-3		857.286	729.682	765.946	69.9883	82.2661	78.3345	16.0928	24.386	18.0755	13.0978	19.214	11.4691	1.229	1.278	1.576	76.4826	386.37	142.353	88.5395	159.318	30.4635	0.8638	2.94685	4.6729		44.42	46.88	1.38	1.31		34	21	0	0
4	47	Female	1	49			5	4	9	7	14	11	-4	-3		751.652	672.072	729.467	79.8242	89.3512	82.2519	15.9346	18.3789	13.2991	10.593	9.5004	7.0394	1.504	1.933	1.889	203.357	217.159	122.135	23.3915	18.8903	7.4826	8.6936	11.6226	16.3225		33.58	44.33	1.09	1.2		55	4	0	0
5	49	Female	2	47			3	5	7	10	10	15	-4	-5		878.487	840.192	931.792	68.2993	71.522	64.3921	22.5431	26.2081	29.8008	19.3949	21.2357	24.1757	1.162	1.235	1.233	321.773	567.968	629.118	140.92	157.994	245.76	2.2834	3.636	2.5599		57.3	41.13	5.46	1.36		Audio trouble
6	63	Female	1	33			5	6	6	7	11	13	-1	-1		991.218	876.363	998.683	60.5316	68.5181	60.0791	22.9631	28.0043	26.5823	26.7278	23.5892	29.2625	0.859	1.187	0.908	131.846	274.608	306.216	242.771	138.851	258.457	0.5431	2.00295	1.1848		62.35	93.53	1.3	1.95		4	0	62	5
7	44	Female	2	40			4	1	9	7	13	8	-5	-6		Incomplete protocol																									23.69	45.38	0.53	4.21		78	0	0	0
8	44	Female	1	65			2	-1	1	2	3	1	1	-3		747.661	736.401	739.261	80.2503	81.4968	81.1621	24.5282	27.0206	24.5875	23.9487	26.4138	23.3375	1.024	1.022	1.054	367.353	356.236	234.14	241.024	229.778	278.036	1.5241	1.52305	0.8421		39.93	47.93	1.76	3.73		48	0	0	0
9	39	Female	1	59			6	4	9	8	15	12	-3	-4		792.172	752.761	789.657	75.7412	79.7163	75.9823	22.1591	28.8305	37.2176	19.9223	28.3333	17.8553	1.112	1.074	2.084	353.089	220.187	1923.54	130.596	111.302	35.4013	2.7037	1.9823	54.3353		15.51	17.26	0.47	0.15		122	0	0	0
10	36	Male	1	46			1	6	10	2	11	8	-9	4		Incomplete protocol																									22.62	20.22	0.43	0.54		Frame out
11	44	Female	4	55			0	-4	8	10	8	6	-8	-14		723.311	719.891	733.948	82.9519	83.3928	81.7496	11.0423	11.385	10.0931	11.368	8.2316	10.9229	0.971	1.389	0.924	57.1923	88.9775	21.7937	50.0389	20.5116	47.9935	1.143	5.1294	0.4541		23.08	25.64	1.09	1		109	1	0	0
12	14	Male	4	64			0	0	3	5	3	5	-3	-5		714.24	638.077	650.922	84.0053	94.0325	92.1769	44.6556	33.9785	41.7918	44.3309	25.2189	27.7931	1.007	1.352	1.504	1206.25	670.527	851.868	940.826	190.967	433.778	1.2821	3.8819	1.9638		392.71	537.04	20.31	34.44		98	0	0	0
13	40	Female	1	64			-1	0	8	10	7	10	-9	-10		Incomplete protocol																									Lack of samples					84	10	35	0
14	34	Female	2	66			-6	-2	3	7	-3	5	-9	-9		898.416	741.125	862.417	66.7842	80.96	69.5719	46.6337	30.287	26.7374	36.1933	20.7747	20.6335	1.288	1.458	1.296	1219.44	663.226	279.667	561.167	150.579	179.258	2.173	4.3532	1.5601		Inadequate Stroage					60	0	30	11
15	37	Female	1	61			7	9	9	10	16	19	-2	-1		965.807	849.354	947.447	62.1242	70.746	63.3281	57.3842	29.514	60.8742	44.4683	35.0474	66.6994	1.29	0.842	0.913	2284.59	249.968	1275.76	506.094	325.977	2073.34	4.5142	0.7894	0.6153		54.77	79.28	5.9	10.55		38	0	61	88
16	16	Female	1	56			Incomplete protocol
17	51	Female	1	No data			4	5	8	3	12	8	-4	2		Incomplete protocol																									58.01	55.56	0.6	0.72		Frame out
18	40	Female	2	35			1	-7	7	10	8	3	-6	-17		783.533	727.659	790.509	76.5762	82.8107	75.9004	20.7125	23.8809	16.9028	15.7598	20.7974	13.7045	1.314	1.143	1.233	277.93	185.376	65.867	82.0113	65.8847	59.8818	3.3889	2.8142	1.0999		117.7	31.69	4.34	0.37		70	34	0	0
19	30	Female	2	59			4	0	6	8	10	8	-2	-8		786.471	680.393	781.535	76.2901	88.2203	76.772	53.2084	48.1096	54.9956	47.4825	33.3978	44.6733	1.121	1.447	1.231	1791.96	1644.45	1934.02	1098.18	571.736	1061.17	1.6318	2.9248	1.8225		43.87	37.05	0.65	0.55		57	0	0	0
20	37	Female	2	55			0	-8	10	10	10	2	-10	-18		762.153	835.359	840.434	78.7244	71.9082	71.3917	25.3476	22.5953	27.1222	15.5058	12.771	22.8685	1.635	1.76	1.186	591.237	203.722	122.389	80.101	25.1075	186.407	7.3811	8.1562	0.6566		Lack of samples		1.11	1.21		54	0	0	0
21	50	Female	2	58			0	-6	4	9	4	3	-4	-15		791.792	711.023	794.881	75.7775	84.3981	75.483	17.5954	22.6292	14.5113	12.7796	15.5889	13.209	1.377	1.458	1.099	183.971	194.374	51.1757	57.0392	50.0833	52.5277	3.2253	4.2452	0.9743		597.21	261.17	6.46	2.98		79	0	17	23
22	52	Male	2	64			-4	-2	7	6	3	4	-11	-8		802.198	734.002	756.934	74.7945	81.7438	79.2671	16.3622	21.6854	17.0851	10.8707	11.8522	7.8513	1.505	1.83	2.176	129.379	210.604	114.752	88.7971	70.549	26.6959	1.457	2.972	4.2985		56.5	81.72	0.93	1.01		44	30	0	22
23	36	Female	2	56			Incomplete protocol
24	22	Female	2	53			Incomplete protocol
25	59	Female	2	43			6	2	8	5	14	7	-2	-3		756.375	757.845	792.773	79.3257	79.1793	75.6837	24.7488	23.7149	30.6088	26.538	30.9817	34.0188	0.933	0.765	0.9	244.32	157.065	210.683	195.916	149.565	372.14	1.2471	1.03035	0.5661		65.59	66.8	1.46	0.89		22	0	0	0
26	49	Female	3	56			Incomplete protocol
27	51	Male	3	48			Not implemented
28	30	Female	2	44			Incomplete protocol
29	34	Female	2	59			-4	-6	10	10	6	4	-14	-16		687.283	615.367	752.281	87.3003	98.203	79.7574	169.627	135.016	36.9684	159.97	135.051	25.5902	1.06	1.286	1.445	3706.71	11319.9	1319.52	1020.29	7564.39	586.91	3.633	3.8316	2.2482		486.29	423.02	15.53	13.13		79	16	101	0
30	38	Female	5	62			-2	1	2	8	0	9	-4	-7		799.372	787.86	813.503	75.0589	76.1581	73.7551	21.0879	26.1623	20.0333	15.1087	20.9058	15.2638	1.396	1.252	1.312	234.789	410.551	280.684	89.9251	200.92	66.4098	2.6109	1.98315	4.2265		24.38	20.37	1.09	0.66		4	0	0	0
31	25	Female	3	56			5	1	4	8	9	9	1	-7		970.974	865.82	935.691	61.7936	69.3014	64.1238	43.2283	40.5323	48.0297	40.7455	33.045	39.0529	1.061	1.22	1.23	940.472	690.806	2253.82	634.218	241.892	400.577	1.4829	2.73915	5.6264		83.77	90.2	4.27	5.23		21	12	0	0
32	20	Female	4	62			-8	-10	8	10	0	0	-16	-20		739.52	762.241	789.15	81.1337	78.7421	76.0311	35.3201	33.2022	45.3224	19.9279	27.8358	30.8389	1.772	1.191	1.47	842.131	636.467	1704.47	117.856	446.569	539.548	7.1454	1.4317	3.1591		62.07	63.59	5.32	6.75		36	0	0	30
[truncated: 39 more columns]
